# Supplementary material for: Evaluation of the Pediatric Regional Anesthesia Time‐Out Checklist: A Simulation Study
Source: Paediatr Anaesth. 2025 Jan 24;35(6):430–8. doi: 10.1111/pan.15069 (PMC12060083; doi:10.1111/pan.15069)
Supplement: Supplementary file 1 — Data S1. [file PAN-35-430-s001.zip]

Archive with 6 entries (6 files):
- SupplementalMaterial_All_Scenarios.docx
- SupplementalMaterial_ORIGINALDATASafetyItemsPerformed.docx
- SupplementalMaterial_ScenariosWithProgrammedErrors.docx
- SupplementalMaterial_SurveyResults.docx
- SupplementalMaterial_TrainingForScenarios.pptx
- SupplementalMaterials_ORIGINALDATA_Surveys.docx
